# Supplementary material for: Long non-coding RNA LSAMP-1 is down-regulated in non-small cell lung cancer and predicts a poor prognosis
Source: Cancer Cell Int. 2022 May 6;22:181. doi: 10.1186/s12935-022-02592-0 (PMC9074231; doi:10.1186/s12935-022-02592-0)
Supplement: Supplementary file 6 — Additional file 6: File S1. The candidate lncRNAs nearby the fragile 3q13.31 chromosome region and their associations with lung cancer risk and prognosis analyzed by using GEPIA platform. [file 12935_2022_2592_MOESM6_ESM.xlsx]

## Sheet: Sheet1
No	ENSG	Gene_symbol	Gene_type	P value in Cancer vs. Normal (LUAD)	P value in Cancer vs. Normal (LUSC)	P value with univariate Cox regression analysis
1	ENSG00000241295	ZBTB20-AS2	LincRNA	>0.05	>0.05	>0.05
2	ENSG00000242767	ZBTB20-AS4	LincRNA	>0.05	>0.05	>0.05
3	ENSG00000240922	LSAMP-AS1	LncRNA	>0.05	>0.05	>0.05
4	ENSG00000243197	TUSC7	LincRNA	>0.05	>0.05	>0.05
5	ENSG00000242880	RP11-190P13.2	LincRNA	>0.05	>0.05	>0.05
6	ENSG00000241397	LINC00903	LncRNA	>0.05	>0.05	>0.05
7	ENSG00000239946	ZBTB20-AS3	LincRNA	>0.05	>0.05	>0.05
8	ENSG00000287795	novel transcript	LncRNA	Missing	Missing	Missing
9	ENSG00000242385	LINC00901	LincRNA	>0.05	>0.05	>0.05
10	ENSG00000241596	RP11-326J18.1	LncRNA	>0.05	>0.05	>0.05
11	ENSG00000289153	novel transcript	LncRNA	Missing	Missing	Missing
12	ENSG00000288896	novel transcript	LncRNA	Missing	Missing	Missing
13	ENSG00000288074	novel transcript	LncRNA	Missing	Missing	Missing
14	ENSG00000241560	ZBTB20-AS1	LncRNA	>0.05	>0.05	>0.05
15	ENSG00000241490	RP11-553L6.2	LncRNA	>0.05	>0.05	>0.05
16	ENSG00000259976	RP11-553L6.5	LincRNA	>0.05	<0.05	>0.05
17	ENSG00000242290	ZBTB20-AS5	LncRNA	>0.05	>0.05	>0.05
18	ENSG00000242659	RP11-271C24.2	LincRNA	>0.05	>0.05	>0.05
19	ENSG00000273394	RP11-255E6.6	LncRNA	>0.05	>0.05	>0.05
20	ENSG00000287805	novel transcript	LncRNA	Missing	Missing	Missing
21	ENSG00000285836	novel transcript	LncRNA	Missing	Missing	Missing
22	ENSG00000239268	lnc-LSAMP-1	LncRNA	<0.01	<0.01	<0.01
